# Supplementary material for: Association Between SARS-CoV-2–Related Experiences and Smoking Cessation in Switzerland: A Repeated Cross-Sectional Study
Source: Int J Environ Res Public Health. 2026 Feb 3;23(2):198. doi: 10.3390/ijerph23020198 (PMC12940577; doi:10.3390/ijerph23020198)
Supplement: Supplementary file 1 [file ijerph-23-00198-s001.zip]

Archive with 1 entries (1 files):
- Supplementary material - Table S1. Multivariate logistic regression analysis of smoking cessation rate.pdf
